# Supplementary material for: A novel method, digital genome scanning detects KRAS gene amplification in gastric cancers: involvement of overexpressed wild-type KRAS in downstream signaling and cancer cell growth
Source: BMC Cancer. 2009 Jun 23;9:198. doi: 10.1186/1471-2407-9-198 (PMC2717977; doi:10.1186/1471-2407-9-198)
Supplement: Additional file 1 — Cell lines used in this study. [file 1471-2407-9-198-S1.xls]

## Sheet: Additional file 1
Additional file 1. Cell lines used in this study
Type	n	Cell lines*
Gastric cancer	20	AGS (CRL-1739), AZ521 (JCRB0061), HSC39, HSC40, HSC41, HSC42, HSC43, HSC45, JRST, KATOIII (JCRB0611), MKN1 (JCRB025), MKN7 (JCRB1025), MKN28 (JCRB0253), MKN45 (JCRB0254), MKN74 (JCRB0255), NUGC3 (JCRB0822), NUGC4 (JCRB0834), SH101P4, SNU1 (CRL-5971), SNU638
Colorectal cancer	10	BM314, Caco2 (HTB-37), Colo205 (CCL-222), Colo320DM (CCL-220), DLD1 (CCL-221), HCT116 (CCL-247), HT-29 (HTB-38), Lovo (CCL-229), RKO (CRL-2577), SW48 (CCL-231)
Pancreatic cancer	11	BxPc-3 (CRL-1687), CFPAC1 (CRL-1918), KLM-1 (TKG0490), KP1NL (JCRB0177.1), KP-3 (JCRB0178.0), MIAPACA2 (CRL-1420), Panc-1 (CRL-1469), PK-45H (TKG0491), PK-59 (TKG0492), PK-8 (TKG0383), PK-9 (TKG0240)
Cervix cancer	1	Hela (CCL-2)
Kidney	1	HEK293 (CRL-1573)
Total	43
		*The HSC and SH101P4 cell lines were established by Dr. Kazuyoshi Yanagihara. The catalogue number of each cell line is indicated in the parentheses. The cells with JCRB numbers were obtained from the Japanese Collection of Research Bioresources; the cells with TKG numbers were obtained from Cell Resource Center for Biomedical Research, Tohoku University, Japan. All other cells were obtained from…
