# Supplementary material for: A novel method, digital genome scanning detects KRAS gene amplification in gastric cancers: involvement of overexpressed wild-type KRAS in downstream signaling and cancer cell growth
Source: BMC Cancer. 2009 Jun 23;9:198. doi: 10.1186/1471-2407-9-198 (PMC2717977; doi:10.1186/1471-2407-9-198)
Supplement: Additional file 4 — Primers for genomic qPCR. [file 1471-2407-9-198-S4.xls]

## Sheet: Additional file 4
Additional file 4. Primers for genomic qPCR
Chromosome	Location, bp		Forward primer sequences (5' to 3')	Reverse primer sequences (5' to 3')	Loci
1	110062886		CAGTGGCTGGATAGTGGAGTTG	GTGATCATCTGGACAATGGCC
1	115050874		ACTAGCTGGAGTTACTGGTGCAATG	GTAAAGCATGGTGCTAATGGACC
1	115060732		TTCTGGCATCAGTGAAACGC	ATCTGTCCAAAGCAGAGGCAG	NRAS
1	120055926		GAGGATAATAAAGCGGGCAGG	CAGTCTCCTTTTGATTGGACGG
3	175485882		AATTAATGGGCACTTCCCTGCT	AAGTGCAGGAGAGGTATAAGGCTACT
3	180410780		TGCTGAACCCTATTGGTGTTACTG	AGCATGGAGTTTCCTAAGAGATGG	PIK3CA
3	180435884		TGTTCATAGCAGCATGGTCAGC	TGGAAGACGGGAGATTCACAT
3	185434810		ACCATCTGTGTCACACTGGCAG	ATGTAGAAGCAGGTCAGAGCCG
7	135084101		TGGCCTTCCACAGAGAGACTCT	TGCATCCAACACATGGAACTC
7	140080740		CACAAGTGTTCTTTGGTTCACCTTA	CAAATGAGTGAGAGAGTTCAGGAGAGT	BRAF
7	140271413		GCTCCGGTTTCCTACTTTCCTC	CAACTTCTCCTCCTCGAACACC
7	145279294		AACTGAGCACTGTGGCATGAAA	ACTTGGTCAGGCATTGATCCA
8	123817968		TTCCGTCCTTGGGAAAGATTG	CAGGCAGATAAGGTTTGGATTG
8	126819764		GGGAATCTGTTAAGGCCAGAAAC	ACCAATCAGCCAGCAACAAATC
8	127319672		GGGAGTTGAAGTAGGAACATCCG	CCACTCAGCTCACCTATTTTCCA
8	127817419		TACCCAATAGGCAGCCTCAGAA	CTGGACTCCTGCAGTGAATGAA
8	128318283		ACCAAGGCATCAGGCACATT	GGAGGCTGCCACTAGATAAACAA
8	128816669		GCAGACACATCTCAGGGCTAAAC	GATTGGATACCTTCCACCCAGAC
8	128817896		TTACAACACCCGAGCAAGGAC	TGCAAGGAGAGCCTTTCAGAG	MYC
8	128820509		TGGCAGCTTATTTAACGGGC	GCAAACATGGGCAGTCTAAGG	MYC
8	128821215		GAATGTGCTTTGCTTTGGGTG	AAAGACAGCTGGGTTATGGCAT	MYC
8	128823015		GGAGGTTCTAAGATGCTTCCTGG	TCTCCTTTGCCTACCTCTCACC
8	129320999		GCATGAGAGAAGCTAGCCTTGG	GATGGCTGCTGCTGAGAATAAGA
8	129815960		CTTGGAATCATCCCTCTGCTGT	ATTGGGAAGTGATTTCGGGAGT
8	129820720		TGTCTCTTAGCTAGATGGCCTGG	TCTGGGTTTGTGATGCATGAG
8	129822779		GCTCCGAGTTCTGGCCTTTAA	TCTGAGATTATGCCCAGGGAAG
8	133816492		TTTCCAGGACTGGCAGAAATAG	CAATACTGCAATTCGGGATGTG
9	4839671		CAAATCAGCCAGCAGTTGTCA	ACTGCCCAATAGAGATCATGCA
9	17084391		AGGCGCTCACTTAGGGAAACA	AGTCACGCTCACGACC TAAATG
9	20363179		GCACACTGCTGTTCTAATGGCA	GTATTGCAAATCCTGGTAGGCC
9	20706011		TAACAGACCAGCAGAAGCCATC	CCCAGCTAAGTCAATTCCCACA
9	21394523		TTCACAATTCAAACGCAGGG	GGCTTTGGGAACCAGTTTAACC
9	21965238		AAAGGCGTGTTTGAGTGCGT	CCGATTCAATTTGGCAGTTAGG	CDKN2A
9	22232263		AGTATCAGTGAGCCCATTTGCC	CATCTAGTGCACCACCTGCATT
9	24080012		GCCATTTCCAGTGTCCTGTCA	TGGCAAGCACTACAGGCAGTA
9	26116618		AAAGCACTGGGTGATACAGCCT	GCTTGCTAGGTAAGGGATGGAA
11	197919		ACAGCCGTACAGAACGCACTAC	TCATGAGGATTCAGTGACGCA
11	522223		CCTCAGCCGAAAACCAAGATC	CTTGAACATCCCAAATGCCAC	HRAS
11	527969		ATGGCTACCCACCAGGGAAT	CATGCTCCCCAAATTGGTAACT
11	5526153		ATTATAGTGCCCAGCCCATGG	TGATCCCCAAGATTTGGTGAG
12	1508658		CCTCCCCTCACTGTACTGCATT	CTCCAGCCCCTTTGCTTTTAC
12	1919407		GGGCCATTTGTCAACTCCTAGA	AACCCAGTTGGCATGTTTTACC
12	2099737		GACTCCCTTTCTCAGACCATTTGA	GGAATATAGATCGCTAAGGCCACA	CACNA1C
12	2108547		TTGGGAAATGCTGCTCTGTG	CTTTCCTACACCAGCCTTGCA	CACNA1C
12	2126269		GGTGAATGTCTAAGGGTGGACC	TCCTTTGCCTGTGTCTGGAAG	CACNA1C
12	2149159		ATTTGAGGGCATTGTGAGGC	TTCTGGAGGCAATGCTGTAACA	CACNA1C
12	2213819		CCAGGCACTCTGTGGTCAAAA	CACCTGACGAACAGATGCTCAG	CACNA1C
12	2836947		TGTTGTCAAGTGTGTGCCTGTG	AAAGAGGGTGTTGATGGAGACG
12	2855826		ATTGCCAACACTTTCTTGCCC	CACCGCCTCCATCTTACTTACC
12	3575126		CCAACTCCCTTCTCCCAAAAT	CCTTGGAGCTTGTGGTTTAGGA
12	6943124		CCTCGTCTTACCCAGCAGTGTT	ATGGATGTTGCTGACACAGGG
12	23619923		GCCTGCCCCACTGTTTATTCT	GCACAGCCACTGAACCTATCAG
12	24681063		AAGCTGCAAGGAAAGAACGATG	GGTCCTGTGTGGTTATCAGCCT
12	24723481		CTCCGTGCAGCAACAGAACAT	GGCTTCCCTCTTCTTTGTTGTG
12	24788684		CAGGAATTCGGCAATCAGAAAG	TCGTGGAAGAGCTGAAGTGCTAC
12	24854906		TCACCGAGCACTCTGACATTTT	AAAGCCAAGTGCAGAATTACCC	BCAT1
12	24892127		TGTCTTTGCCAACTCAACAGGA	TGGTAACCAAAAGGATGGGC	BCAT1
12	24925688		TGGGCGTTCATCTTATTCATCC	TTTCCTCCACCTCAACCATTG	BCAT1
12	24993936		CTGTAAGTTCCCTCCCCACATC	CCAGCAGCACACTTAAGCAGTC	BCAT1
12	25045788		GCTTGAACAGCCTACCACATCA	TTTAGGCACAGGTTGGACATGA
12	25095490		CCATTCTTGCCTCTCATGTGGT	GTGCATGCCTCTCAAACGTTAA	LRMP
12	25177872		GGTTTTCAGCAGAAGGATAGAGCA	GTGA GAGTAACATTAACTCAGCACCC	CASC1
12	25251235		AGAGCTGGCACAGAGACCAAAC	AGGCCTTTGGTATACGACCCA	KRAS
12	25270628		CGGTTCCGAACACCATTAGCT	AAAGACATTTGGGTGGGTGG	KRAS
12	25282036		GCCACTGGCTACTGAGAACTGTT	TCCTTCCCTGTGATTTGTCCA	KRAS
12	25294287		AACTCGGAGGCAGATGCATTT	TGGTCCTTTTCCGTGTGTAGG	KRAS
12	25296108		TGCTAGCATACCCGGAGTCTGT	CTTTTCCAGCCCTCAATCCTC	KRAS
12	25297710		ACCCCACACTCCAGTTTTACCTC	CAGGACTGAACGGCAGAAAGAC
12	25345924		GAGTGGGCATTTTCTTCCCTC	CCTTGCCACCACATCTTTCCT
12	25389642		AGGCTGGAAGCACCGAAATA	GTGCCAGTTACCTACTCTGCTCTCT
12	25434243		GGGTAGATTGGCTGTGTGACAA	GATCTGAGAAGCCAGCATTGC
12	25465275		GCAGGTTTCTTTTGTGGGCA	TCCTCCTCTGTTTCCCTCTCTG
12	25519468		GAAAGACACAGAAGGCTGCAGA	GAGCATGGCACTAAGGAAGGTG
12	25557085		ACCTCTTCTCATGACTCCCAAAAC	AATACGATGTGACACTCATCCTGC
12	25597411		TGGTGCAGGTGTGTAGCATTC	TAAGAGGCAGTGTTGGCCAGA
12	25629499		ATACTATGGACTTGGGCTGCAAC	GTAAGGTAATCGCAGCAGCATG
12	26313809		ACAAGGTCCATCTCACATGGC	AGGATGCAGTTGTTGGAGGGT
18	148480		CCAGTCTCCTCGCTGCAGTC	CGACGAGTCTCATTCAAACCG
18	3835226		GCTTACCTTATTAGCTGGAATGCC	AATGCTCTCAGCTGCACTATACCA
18	7943382		CATTTCATGTCTCGGTTCAAGGA	TGTGCTGGTTTTTCATTTCTTTAAA
18	9807180		ACCTTTGCTGAGAGAAGGTGCTAT	ACCAGCATTCCCACAATACATAAG
18	11247605		GGGAGACCTAGCAATGAGGTACAG	TCACAGTCAGTGCTGGTGTAAGAGA
18	21426553		GGTTCAGCATAGGAGCAGTGACTT	ATGCTGTAGCTAATGTCCTCTGCA
18	34279181		TTTATTTCACAAGAACATCTCTGCG	GGGAGCGATATTTCTTACCGTCT
18	38365601		CTGGTCCTCAGTTAAAGGGAATGTT	CCAACTGCTATCCTCTGTCTTGG
18	47774822		GAACAAGAGCCTGGCATAATTCAT	GATATACGCCACATAATTCAGCACA
18	49179493		AAATAAACGTGACAGGAAGGACACT	ACCAACAGTTCCTCACTTCTACAGC
18	58006021		GTTGCGCGATCAATACTTGC	GAAGTTGCCTGGATTGGAGAAG
18	61568364		CCGCACTGCGAGTAAATCATAC	AATCTCCTCGGACTGCCCTAGT
18	65889757		ACCTAATGGCTGCATCCTCCTAC	GCAGAGTGTCATTGTTAGCTTTGG
18	74000242		CCGATTTCTGTAACCCAAGCC	AGCGGTCTATTCAAAACCAACC
			AAAGCCGCTCAACTACATGG	TGCTTTGAATGCGTCCCAGAG	Line-1
