# Supplementary material for: A novel method, digital genome scanning detects KRAS gene amplification in gastric cancers: involvement of overexpressed wild-type KRAS in downstream signaling and cancer cell growth
Source: BMC Cancer. 2009 Jun 23;9:198. doi: 10.1186/1471-2407-9-198 (PMC2717977; doi:10.1186/1471-2407-9-198)
Supplement: Additional file 5 — Gene Expression Assay number and primer/probe sequences for qRT-PCR. [file 1471-2407-9-198-S5.xls]

## Sheet: Additional file 5
Additional file 5. Gene Expression Assay number and primer/probe sequences for qRT-PCR
Genes	Gene Expression Assays
BCAT1	Hs00194075_m1
LRMP	Hs00153480_m1
CASC1	Hs00217560_m1
LYRM5	Hs01390827_g1
KRAS	Hs00270666_m1
Gene	Probe (5' to 3')	Forward primer sequence (5' to 3')	Reverse primer sequence (5' to 3')
GAPDH	CCCTGGTGACCAGGC	AGCCGAGCCACATCGCT	TGGCAACAATATCCACTTTACCAGAGT
