# Supplementary material for: A novel method, digital genome scanning detects KRAS gene amplification in gastric cancers: involvement of overexpressed wild-type KRAS in downstream signaling and cancer cell growth
Source: BMC Cancer. 2009 Jun 23;9:198. doi: 10.1186/1471-2407-9-198 (PMC2717977; doi:10.1186/1471-2407-9-198)
Supplement: Additional file 6 — Primers for mutational analysis. [file 1471-2407-9-198-S6.xls]

## Sheet: Additional file 6
Additional file 6. Primers for mutational analysis
Gene/Exon1		Sequences (5' to 3')	Annealing temperature, °C (cycles)	Size, bp
KRAS Exon1	F	AAAGGTACTGGTGGAGTATTTGATAG	60(38)	351
	R	AAACCCAAGGTACATTTCAGATAAC
KRAS Exon2	F	AGACTGTGTTTCTCCCTTCTCAGG	58(38)	283
	R	GCATGGCATTAGCAAAGACTCAAA
PIK3CA Exon9	F	GATTGGTTCTTTCCTGTCTCTG	57(38)	487
	R	CCACAAATATCAATTTACAACCATTG
PIK3CA Exon20	F	TGGGGTAAAGGGAATCAAAAG	60(38)	525
	R	CCTATGCAATCGGTCTTTGC
1Coding exons are numbered.
