# Supplementary material for: A novel method, digital genome scanning detects KRAS gene amplification in gastric cancers: involvement of overexpressed wild-type KRAS in downstream signaling and cancer cell growth
Source: BMC Cancer. 2009 Jun 23;9:198. doi: 10.1186/1471-2407-9-198 (PMC2717977; doi:10.1186/1471-2407-9-198)
Supplement: Additional file 8 — Theoretical detection of copy number alteration by DGS. [file 1471-2407-9-198-S8.xls]

## Sheet: Additional file 8 
Additional file 8. Theoretical detection1 of copy number alteration2 by DGS
Size of alterations3			Amplification, % (copy number = 20)				Amplification, % (copy number = 10)				Subchromosomal gain, % (copy number = 3)				Heterozygous loss, % (copy number = 1)				Homozygous deletion, % (copy number = 0)
No. of base pairs	No. of virtual tags		5 000	10 000	100 000		5 000	10 000	100 000		5 000	10 000	100 000		5 000	10 000	100 000		5 000	10 000	100 000
30 000 000	13 327		98.0392	100	100		100	100	100		0	96.1538	99.0099		99.0099	93.4579	98.0392		100	100	100
20 000 000	8 885		99.0099	100	100		98.0392	99.0099	100		0	100	99.0099		0	98.0392	98.0392		100	100	100
10 000 000	4 442		99.0099	98.0392	99.0099		97.0874	97.0874	97.0874		0	0	92.5926		0	0	99.0099		100	100	100
7 500 000	3 332		98.0392	96.1538	100		95.2381	92.5926	97.0874		0	0	97.0874		0	0	95.2381		100	100	100
5 000 000	2 221		97.0874	94.3396	99.0099		95.2381	98.0392	98.0392		0	0	95.2381		0	0	98.0392		88.4956	100	100
4 000 000	1 777		97.0874	100	97.0874		100	96.1538	94.3396		0	0	98.0392		0	0	98.0392		51.0204	100	100
3 000 000	1 333		99.0099	97.0874	92.5926		98.0392	98.0392	95.2381		0	0	0		0	0	94.3396		12.6743	98.0392	100
2 000 000	888		90.0901	96.1538	97.0874		94.3396	96.1538	99.0099		0	0	0		0	0	0		1.80865	31.8471	100
1 500 000	666		97.0874	93.4579	98.0392		98.0392	96.1538	96.1538		0	0	0		0	0	0		0.489098	4.63023	100
1 000 000	444		97.0874	99.0099	93.4579		0	93.4579	93.4579		0	0	0		0	0	0		0.173593	0.86423	100
750 000	333		96.1538	98.0392	97.0874		0	0	97.0874		0	0	0		0	0	0		0.086218	0.291749	100
500 000	222		97.0874	100	97.0874		0	0	96.1538		0	0	0		0	0	0		0.0382889	0.0859941	98.0392
250 000	137		0	0	97.0874		0	0	96.1538		0	0	0		0	0	0		0.017121	0.0282198	29.5858
125 000	56		0	0	97.0874		0	0	0		0	0	0		0	0	0		0.00523405	0.00641301	0.101543
1The positive predictive values (PPV) were calculated from 100 simulated genomes per each alteration using 5 000, 10 000 or 100 000 tags, and representative results are shown in the table as percentages.
2Copy number alteration refers to the gain or loss of chromosomal regions in the context of the normal diploid genome, where the normal copy number is 2.
3Size of alteration refers to the approximate size of the genomic alteration assuming an average of ~2.25 kb between virtual tags (20-130 bp).
